# Supplementary material for: Concepts and methods for the dosimetry of radioembolisation of the liver with Y-90-loaded microspheres
Source: Front Nucl Med. 2022 Sep 15;2:998793. doi: 10.3389/fnume.2022.998793 (PMC11464973; doi:10.3389/fnume.2022.998793)
Supplement: Supplementary file 1 [file Datasheet1.csv]

Subject #	Dose in Gy	Tumor response
1	1	FALSE
2	3	FALSE
3	5	FALSE
4	7	FALSE
5	9	FALSE
6	11	FALSE
7	13	FALSE
8	15	FALSE
9	17	FALSE
10	19	FALSE
11	21	FALSE
12	23	FALSE
13	25	FALSE
14	27	FALSE
15	29	FALSE
16	31	FALSE
17	33	FALSE
18	35	FALSE
19	37	TRUE
20	39	FALSE
21	41	FALSE
22	43	TRUE
23	45	FALSE
24	47	FALSE
25	49	FALSE
26	51	FALSE
27	53	FALSE
28	55	TRUE
29	57	FALSE
30	59	TRUE
31	61	TRUE
32	63	TRUE
33	65	FALSE
34	67	TRUE
35	69	FALSE
36	71	FALSE
37	73	FALSE
38	75	TRUE
39	77	TRUE
40	79	FALSE
41	81	TRUE
42	83	FALSE
43	85	TRUE
44	87	TRUE
45	89	TRUE
46	91	TRUE
47	93	FALSE
48	95	TRUE
49	97	TRUE
50	99	TRUE
51	101	FALSE
52	103	FALSE
53	105	TRUE
54	107	TRUE
55	109	FALSE
56	111	TRUE
57	113	FALSE
58	115	TRUE
59	117	TRUE
60	119	TRUE
61	121	TRUE
62	123	TRUE
63	125	TRUE
64	127	TRUE
65	129	TRUE
66	131	TRUE
67	133	TRUE
68	135	TRUE
69	137	TRUE
70	139	TRUE
71	141	TRUE
72	143	FALSE
73	145	TRUE
74	147	TRUE
75	149	TRUE
76	151	TRUE
77	153	TRUE
78	155	TRUE
79	157	TRUE
80	159	TRUE
81	161	TRUE
82	163	TRUE
83	165	TRUE
84	167	TRUE
85	169	TRUE
86	171	TRUE
87	173	TRUE
88	175	TRUE
89	177	TRUE
90	179	TRUE
91	181	TRUE
92	183	TRUE
93	185	TRUE
94	187	TRUE
95	189	TRUE
96	191	TRUE
97	193	TRUE
98	195	TRUE
99	197	TRUE
100	199	TRUE
